# Supplementary material for: Do We Have a Knowledge Gap with Our Patients?—On the Problems of Knowledge Transfer and the Implications at the End of Life
Source: Int J Environ Res Public Health. 2025 Feb 10;22(2):247. doi: 10.3390/ijerph22020247 (PMC11855585; doi:10.3390/ijerph22020247)
Supplement: Supplementary file 1 [file ijerph-22-00247-s001.zip]

Archive with 1 entries (1 files):
- ijerph-3433600-supplementary.pdf
